# Supplementary material for: Genetic and Quantitative Trait Locus Analysis of Cell Wall Components and Forage Digestibility in the Zheng58 × HD568 Maize RIL Population at Anthesis Stage
Source: Front Plant Sci. 2017 Aug 24;8:1472. doi: 10.3389/fpls.2017.01472 (PMC5573715; doi:10.3389/fpls.2017.01472)
Supplement: DATA SHEET 1 — Summary of genetic map of the RIL population. [file Data_Sheet_1.XLSX]

## Sheet: Sheet1
Chr	No.of markers	Length	Average interval	Maximum interval	Minimum interval
1	184	316.54	1.7	16.62	0.23
2	160	223.95	1.4	8.95	3.3
3	95	205.82	2.2	12.69	0.23
4	192	185.13	1	14.88	0.23
5	149	270.63	1.8	12.69	0.24
6	130	150.34	1.2	10.97	0.23
7	132	182.73	1.4	15.79	0.23
8	167	196.55	1.2	9.73	0.23
9	69	128.78	1.9	13.44	0.24
10	80	125.11	1.6	12.31	0.23
